# Supplementary material for: Suspected Pituitary Apoplexy: Clinical Presentation, Diagnostic Imaging Findings and Outcome in 19 Dogs
Source: Vet Sci. 2022 Apr 15;9(4):191. doi: 10.3390/vetsci9040191 (PMC9026492; doi:10.3390/vetsci9040191)
Supplement: Supplementary file 1 [file vetsci-09-00191-s001.zip]

Archive with 1 entries (1 files):
- vetsci-1616409-supplementary.pdf
